# Supplementary material for: Prognosis of Atrial Fibrillation with or without Comorbidities: Analysis of Younger Adults from a Nationwide Database
Source: J Clin Med. 2022 Apr 1;11(7):1981. doi: 10.3390/jcm11071981 (PMC8999868; doi:10.3390/jcm11071981)
Supplement: Supplementary file 1 [file jcm-11-01981-s001.zip]

Archive with 1 entries (1 files):
- jcm-1652434-supplementary.pdf
